# Supplementary material for: New Structures, Spectrometric Quantification, and Inhibitory Properties of Cardenolides from Asclepias curassavica Seeds
Source: Molecules. 2022 Dec 23;28(1):105. doi: 10.3390/molecules28010105 (PMC9822358; doi:10.3390/molecules28010105)
Supplement: Supplementary file 1 [file molecules-28-00105-s001.zip]

Archive with 1 entries (1 files):
- molecules-2070226-supplementary.pdf
